# Supplementary material for: First record of the genus Boholina (Copepoda, Calanoida, Pseudocyclopidae) in Vietnam, with description of a new species from an anchialine cave in Tra Ban Island
Source: Zookeys. 2020 Oct 22;977:1–23. doi: 10.3897/zookeys.977.55040 (PMC7596023; doi:10.3897/zookeys.977.55040)
Supplement: XML Treatment for Boholina reducta [file zookeys.977.55040-treatment1.xml]

<!DOCTYPE tp:taxon-treatment
  PUBLIC "-//TaxonX//DTD Taxonomic Treatment Publishing DTD v0 20100105//EN" "tax-treatment-NSO.dtd">
<tp:taxon-treatment xmlns:tp="http://www.plazi.org/taxpub"><tp:treatment-meta><kwd-group><label>Taxon classification</label><kwd><named-content xmlns:xlink="http://www.w3.org/1999/xlink" content-type="kingdom">Animalia</named-content></kwd></kwd-group><mixed-citation publication-type="journal"><person-group><name><surname>Tran</surname><given-names>Duc Luong</given-names></name><name><surname>Chang</surname><given-names>Cheon Young</given-names></name></person-group><article-title>First record of the genus <italic><tp:taxon-name><tp:taxon-name-part taxon-name-part-type="genus" reg="Boholina">Boholina</tp:taxon-name-part></tp:taxon-name></italic> (<tp:taxon-name><tp:taxon-name-part taxon-name-part-type="subclass">Copepoda</tp:taxon-name-part></tp:taxon-name>, <tp:taxon-name><tp:taxon-name-part taxon-name-part-type="order">Calanoida</tp:taxon-name-part></tp:taxon-name>, <tp:taxon-name><tp:taxon-name-part taxon-name-part-type="family">Pseudocyclopidae</tp:taxon-name-part></tp:taxon-name>) in Vietnam, with description of a new species from an anchialine cave in Tra Ban Island</article-title><source>Zookeys</source><day>22</day><month>10</month><year>2020</year><volume>977</volume><fpage>1</fpage><lpage>23</lpage><pub-id pub-id-type="doi">10.3897/zookeys.977.55040</pub-id></mixed-citation></tp:treatment-meta><tp:nomenclature><tp:taxon-name><object-id xmlns:xlink="http://www.w3.org/1999/xlink" content-type="arpha" xlink:type="simple">A046CE43-5CFF-5A76-9AE9-C525E0BE4F31</object-id>
              <tp:taxon-name-part taxon-name-part-type="genus" reg="Boholina">Boholina</tp:taxon-name-part>
              <tp:taxon-name-part taxon-name-part-type="species" reg="reducta">reducta</tp:taxon-name-part>
              <object-id xmlns:xlink="http://www.w3.org/1999/xlink" content-type="zoobank" xlink:type="simple">http://zoobank.org/909D70A1-A05C-4E8B-B222-077DE414F090</object-id>
            </tp:taxon-name><tp:taxon-status xmlns:xlink="http://www.w3.org/1999/xlink" xlink:type="simple">sp. nov.</tp:taxon-status><xref ref-type="fig" rid="F2">Figs 2</xref><xref ref-type="fig" rid="F3">, 3</xref><xref ref-type="fig" rid="F4">, 4</xref><xref ref-type="fig" rid="F5">, 5</xref><xref ref-type="fig" rid="F6">, 6</xref><xref ref-type="fig" rid="F7">, 7</xref><xref ref-type="fig" rid="F8">, 8</xref><xref ref-type="fig" rid="F9">, 9</xref></tp:nomenclature><tp:treatment-sec sec-type="type material" id="SECID0ETBAE"><title>Type material.</title><p><bold><italic>Holotype</italic></bold>: ♀ (<abbrev xmlns:xlink="http://www.w3.org/1999/xlink" xlink:title="Institute of Ecology and Biological Resources" id="ABBRID0E5BAE" xlink:type="simple">IEBR</abbrev>-COP3480–3481), 933 µm long; Quang Ninh Province, Tra Ban Island, Nha Tro Cave; <named-content xmlns:xlink="http://www.w3.org/1999/xlink" content-type="dwc:verbatimCoordinates" xlink:type="simple"><named-content content-type="geo-json" specific-use="{&#34;type&#34;:&#34;Point&#34;,&#34;coordinates&#34;:[107.486694,20.958611]}" id="NCID0EFCAE" xlink:type="simple">20°57'31.0"N, 107°29'12.1"E</named-content></named-content>; 9 May 2018; D.L. Tran leg.; a pool inside the cave; dissected and mounted on two slides in glycerol. <bold><italic>Allotype</italic></bold>: ♂ (<abbrev xmlns:xlink="http://www.w3.org/1999/xlink" xlink:title="Institute of Ecology and Biological Resources" id="ABBRID0ENCAE" xlink:type="simple">IEBR</abbrev>-COP3482–3483), 812 µm long; same data as for holotype; dissected and mounted on two slides in glycerol. <bold><italic>Paratypes</italic></bold>: 2 ♂♂ (<abbrev xmlns:xlink="http://www.w3.org/1999/xlink" xlink:title="Institute of Ecology and Biological Resources" id="ABBRID0EUCAE" xlink:type="simple">IEBR</abbrev>-COP3484, 3485) and 5 ♀♀ (<abbrev xmlns:xlink="http://www.w3.org/1999/xlink" xlink:title="Institute of Ecology and Biological Resources" id="ABBRID0EYCAE" xlink:type="simple">IEBR</abbrev>-COP3486–3490); same data as for holotype; dissected and mounted in glycerol.</p></tp:treatment-sec><tp:treatment-sec sec-type="material" id="SECID0E3CAE"><title>Additional material.</title><p>60 ♂♂ and more than 100 ♀♀, same data as for holotype, preserved in 70% ethanol, <abbrev xmlns:xlink="http://www.w3.org/1999/xlink" xlink:title="Institute of Ecology and Biological Resources" id="ABBRID0ECDAE" xlink:type="simple">IEBR</abbrev>-COP-AED05.2018.13; 5 ♂♂ and 5 ♀♀, same data as for holotype, prepared for <abbrev xmlns:xlink="http://www.w3.org/1999/xlink" xlink:title="scanning electron microscopy" id="ABBRID0EGDAE" xlink:type="simple">SEM</abbrev> examination, retained in the collection of the first author (DLT).</p></tp:treatment-sec><tp:treatment-sec sec-type="type locality" id="SECID0EKDAE"><title>Type locality.</title><p>A pool inside the Nha Tro Cave (geographic coordinates of the cave entrance: <named-content xmlns:xlink="http://www.w3.org/1999/xlink" content-type="dwc:verbatimCoordinates" xlink:type="simple"><named-content content-type="geo-json" specific-use="{&#34;type&#34;:&#34;Point&#34;,&#34;coordinates&#34;:[107.486694,20.958611]}" id="NCID0ETDAE" xlink:type="simple">20°57'31.0"N, 107°29'12.1"E</named-content></named-content>) in Tra Ban Island, Bai Tu Long Bay, Quang Ninh Province, north Vietnam.</p></tp:treatment-sec><tp:treatment-sec sec-type="etymology" id="SECID0EYDAE"><title>Etymology.</title><p>The proposed name refers to reduction of the terminal spine on the distal exopod segment of P5 in the male as well as the proximal outer spine on the distal exopodal segment of P5 in the female, which are the most remarkable characteristics differentiating this new species from all the congeneric species of <italic><tp:taxon-name><tp:taxon-name-part taxon-name-part-type="genus" reg="Boholina">Boholina</tp:taxon-name-part></tp:taxon-name></italic>.</p></tp:treatment-sec><tp:treatment-sec sec-type="diagnosis" id="SECID0EFEAE"><title>Diagnosis.</title><p>Boholinid form in both sexes. Postero-lateral corners of second and third pedigerous somites rounded, fourth and fifth pedigerous somites completely fused. Rostrum represented by a narrow chitinized projection with pointed tip. Medial lobe of distal segment A2 endopod with nine setae. Mandibular palp basis with three setae; distal segment of endopod with 11 setae; seta on first segment of exopod present. Maxillule exopod with 11 setae and seta on basal exite absent. Second and third segments of maxilliped endopod with three setae each. Terminal spine on exopod of leg 4 modified with row of large spinules on mid-inner margin. <bold><italic>Female</italic></bold>: Gonopores on double-somite located close together on mid-ventral surface, septum between gonopores reduced to vestige deep inside genital opening. P5 Exp-3 with only one spine on outer margin and four setae on inner margin; distal segment of P5 endopod with one seta on outer margin. <bold><italic>Male</italic></bold>: Process at antepenultimate segment of right antennule absent. Right P5 exopod 2-segmented; distal segment with three spines, including a vestigial one on outer margin, while terminal and inner spine absent.</p></tp:treatment-sec><tp:treatment-sec sec-type="description" id="SECID0EREAE"><title>Description of adult female.</title><p>Total length (without furcal setae) 858–944 µm (mean 892 µm, <italic>N</italic> = 20). Ratio of prosome to urosome length about 3.1:1 (Fig. <xref ref-type="fig" rid="F2">2A, B</xref>). Prosome ovoid in dorsal view, 5-segmented, comprising cephalosome; first pedigerous somite separated from cephalosome; second and third free pedigerous somites with postero-lateral corners rounded; fourth and fifth pedigerous somites completely fused.</p><fig id="F2" position="float" orientation="portrait"><object-id xmlns:xlink="http://www.w3.org/1999/xlink" content-type="doi" xlink:type="simple">10.3897/zookeys.977.55040.figure2</object-id><object-id xmlns:xlink="http://www.w3.org/1999/xlink" content-type="arpha" xlink:type="simple">77B3DF97-BEE9-5008-9FCF-C37A52C3E1CB</object-id><label>Figure 2.</label><caption><p><italic><tp:taxon-name><tp:taxon-name-part taxon-name-part-type="genus" reg="Boholina">Boholina</tp:taxon-name-part> <tp:taxon-name-part taxon-name-part-type="species" reg="reducta">reducta</tp:taxon-name-part></tp:taxon-name></italic> sp. nov., holotype female. <bold>A</bold> habitus, dorsal view <bold>B</bold> habitus, lateral view (arrow indicating tip of rostrum) <bold>C</bold> rostrum, ventral view (arrow indicating tip of rostrum) <bold>D</bold> urosome, ventral view (arrow indicating sensilla near gonopores). Scale bars: 100 µm.</p></caption><graphic xmlns:xlink="http://www.w3.org/1999/xlink" xlink:href="zookeys-977-001-g002.jpg" position="float" orientation="portrait" xlink:type="simple" id="oo_466106.jpg"><uri content-type="original_file" xlink:type="simple">https://binary.pensoft.net/fig/466106</uri></graphic></fig><p>Urosome 4-segmented, comprising genital double-somite, two free abdominal somites and anal somite. Genital double-somite slightly asymmetrical, widest about at mid-length; posterior margin ornamented with smooth hyaline membrane dorsally and small dentate hyaline frill ventrally, about as long as wide; paired gonopores equal in size, located close together on mid-ventral surface, the septum between gonopores reduced to vestige, deep inside genital opening; gonoporal plates small, and gonoporal slits large; two pairs of sensilla present (Figs <xref ref-type="fig" rid="F2">2D</xref>, <xref ref-type="fig" rid="F9">9C, D</xref>, arrows), one pair positioned adjacent to posterior margin of gonopores and second pair located ventrolaterally near posterior margin of double-somite. Third and fourth abdominal somites cylindrical, subequal in length (Fig. <xref ref-type="fig" rid="F2">2D</xref>); third with finely serrated hyaline membrane all around posterior margin, fourth with posterior margin hyaline membrane expanded mid-dorsally to four large spines functioning as pseudoperculum concealing anal opening and mid-ventrally with finely serrated hyaline membrane on posterior margin. Anal somite extremely short, posterior margin smooth, concealed within posterior rim and hyaline membrane of second free abdominal somite.</p><p>Caudal rami (Fig. <xref ref-type="fig" rid="F2">2A, D</xref>) short, about 1.5 times longer than wide, with pointed dorsal process in middle of distal margin; distal inner margin with a row of setules; ventral surface with a small pore near inner distal edge; ornamented six caudal setae; seta I lacking, seta II spiniform, about 1.2 time as long as caudal ramus; setae III–VI plumose, ratio of setae V:IV:VI:III:II as 5.8:4.3:4.1:2.4:1.0; dorsal seta VII short, naked, about 0.5 times as long as seta II.</p><p>Rostral filaments absent, rostrum represented by a narrow chitinized projection with pointed tip (Figs <xref ref-type="fig" rid="F2">2B, C</xref>, <xref ref-type="fig" rid="F9">9B</xref>, arrows); pair of long sensilla present in proximal part of rostrum.</p><p>Antennules (Figs <xref ref-type="fig" rid="F2">2A</xref>, <xref ref-type="fig" rid="F3">3A</xref>) symmetrical, extending to middle area of pedigerous somite 5, 24-segmented with ancestral segments II–IV and XXVII–XXVIII fused, X–XI party fused, other articulations expressed, ventral surface of segment 1 with a row of small oblique spines. Armature formula as follows (s - setae, ae - aesthetasc): segment 1 (ancestral segment I) 1s + 1ae, segment 2 (II–IV) 6s + 1ae, segment 3 (V) 2s + 1ae, segment 4 (VI) 2s, segment 5 (VII) 2s + 1ae, segment 6 (VIII) 2s, segment 7 (IX) 2s + 1ae, segment 8 (X–XI) 3s + 2ae, segment 9 (XII) 1s, segment 10 (XIII) 1s + 1ae, segment 11 (XIV) 1s + 1ae, segment 12 (XV) 1s + 1ae, segment 13 (XVI) 1s + 1ae, segment 14 (XVII) 1s, segment 15 (XVIII) 1s + 1ae, segment 16 (XIX) 1s, segment 17 (XX) 1s, segment 18 (XXI) 1s + 1ae, segment 19 (XXII) 1s, segment 20 (XXIII) 1s, segment 21 (XXIV) 2s, segment 22 (XXV) 2s + 1ae, segment 23 (XXVI) 2s, segment 24 (XXVII–XXVIII) 5s + 1ae.</p><fig id="F3" position="float" orientation="portrait"><object-id xmlns:xlink="http://www.w3.org/1999/xlink" content-type="doi" xlink:type="simple">10.3897/zookeys.977.55040.figure3</object-id><object-id xmlns:xlink="http://www.w3.org/1999/xlink" content-type="arpha" xlink:type="simple">FF691AB3-4166-53AA-A6F6-D1DE04939309</object-id><label>Figure 3.</label><caption><p><italic><tp:taxon-name><tp:taxon-name-part taxon-name-part-type="genus" reg="Boholina">Boholina</tp:taxon-name-part> <tp:taxon-name-part taxon-name-part-type="species" reg="reducta">reducta</tp:taxon-name-part></tp:taxon-name></italic> sp. nov., holotype female. <bold>A</bold> antennule <bold>B</bold> antenna (arrow indicating small serrated process) <bold>C</bold> mandible. Scale bars: 100 µm.</p></caption><graphic xmlns:xlink="http://www.w3.org/1999/xlink" xlink:href="zookeys-977-001-g003.jpg" position="float" orientation="portrait" xlink:type="simple" id="oo_466107.jpg"><uri content-type="original_file" xlink:type="simple">https://binary.pensoft.net/fig/466107</uri></graphic></fig><p>Antenna (Figs <xref ref-type="fig" rid="F3">3B</xref>, <xref ref-type="fig" rid="F8">8A</xref>) biramous. Coxa and basis separate, coxa small, with a seta. Basis robust with two setae on inner distal corner. Endopod 2-segmented; proximal segment elongated, 2.2 times as long as wide, with two naked setae at 1/3 distal length of inner margin; distal segment with two lobes, medial lobe bearing six setae distally and three setae on inner distal margin, outer lobe with six long setae terminally and a short sub-terminal seta, outer margin ornamented with small serrated process (Fig. <xref ref-type="fig" rid="F3">3B</xref>, arrow) subdistally on medial margin and adjacent tiny spinules. Exopod 9-segmented, with setal formula of 1, 1, 1, 1, 1, 1, 1, 1, 3.</p><p>Mandible (Figs <xref ref-type="fig" rid="F3">3C</xref>, <xref ref-type="fig" rid="F8">8B</xref>) with about eight small teeth on gnathobase plus small distal spinulose seta; ventral-most teeth largest. Mandibular palp biramous; basis robust with three unequal smooth setae on inner margin. Exopod 5-segmented, setal formula 1, 1, 1, 1, 2. Endopod 2-segmented, proximal with four smooth setae at distomedial angle, distal segment with 11 naked setae on distal margin.</p><p>Maxillule (Figs <xref ref-type="fig" rid="F4">4A</xref>, <xref ref-type="fig" rid="F8">8C</xref>) with 10 marginal spinulose spines, one naked seta on anterior surface and four stiff setae on posterior surface of praecoxal arthrite. Coxal epipodite with seven plumose setae and two naked setae; coxal endite with four plumose setae. Basis fused to exopod, proximal basal endite with four plumose setae, distal basal endite sub-separated with endopod carrying five plumose setae; basal exite bared. Exopod completely fused to basis bearing 11 plumose setae, posterior surface with a slender oblique row of setules. Endopod with segments 1 and 2 fused, segments 2 and 3 separate, with three plumose, four bare and seven (2 plumose + 5 bare) setae, respectively.</p><fig id="F4" position="float" orientation="portrait"><object-id xmlns:xlink="http://www.w3.org/1999/xlink" content-type="doi" xlink:type="simple">10.3897/zookeys.977.55040.figure4</object-id><object-id xmlns:xlink="http://www.w3.org/1999/xlink" content-type="arpha" xlink:type="simple">EEBEE69A-A7A5-5ACB-98F7-DA63BC1BBB28</object-id><label>Figure 4.</label><caption><p><italic><tp:taxon-name><tp:taxon-name-part taxon-name-part-type="genus" reg="Boholina">Boholina</tp:taxon-name-part> <tp:taxon-name-part taxon-name-part-type="species" reg="reducta">reducta</tp:taxon-name-part></tp:taxon-name></italic> sp. nov., holotype female. <bold>A</bold> maxillula <bold>B</bold> maxilla <bold>C</bold> maxilliped. Scale bar: 100 µm.</p></caption><graphic xmlns:xlink="http://www.w3.org/1999/xlink" xlink:href="zookeys-977-001-g004.jpg" position="float" orientation="portrait" xlink:type="simple" id="oo_466108.jpg"><uri content-type="original_file" xlink:type="simple">https://binary.pensoft.net/fig/466108</uri></graphic></fig><p>Maxilla (Figs <xref ref-type="fig" rid="F4">4B</xref>, <xref ref-type="fig" rid="F8">8D</xref>) 7-segmented, comprising syncoxa, basis and 5-segmented endopod. Syncoxa with five setae on praecoxal endite and three setae on coxal endite. Basis with two endites, each armed with three apical setae. Endopod 5-segmented; proximal endopodal segment developed, enditic-like; second and third segments partly fused; other segments divided; setal formula 4, 2, 2, 2, 2.</p><p>Maxilliped (Figs <xref ref-type="fig" rid="F4">4C</xref>, <xref ref-type="fig" rid="F8">8E</xref>) well developed, 8-segmented with syncoxa, basis and free 6-segmented endopod. Syncoxa comprising praecoxa and coxa, completely fused; praecoxa with three endites; proximal and middle praecoxal endites each bearing one plumose seta, distal praecoxal endite with two plumose setae; coxa with one endite armed with one long plumose seta and two short, naked setae; oblique rows of spinules situated on posterior proximal of middle praecoxal endite and coxal endite. Basis elongated, armed with three plumose setae, inserted at distal 1/3 of medial margin and carrying rows of setules along medial margin and posterior face of segment. Endopod 6-segmented, with setal formula 2, 3, 3, 3, 3 + 1, 4.</p><p>P1–P4 (Fig. <xref ref-type="fig" rid="F5">5A–D</xref>) biramous, with 3-segmented rami. Intercoxal sclerites of P1–P4 naked on both frontal and caudal surfaces. First to second endopodal segments of P1–P4 with pointed process on distolateral corners. Articulations between endopodal and exopodal segments ornamented with rows of tiny spinules. Armature of P1–P5 as in Table <xref ref-type="table" rid="T1">1</xref>.</p><fig id="F5" position="float" orientation="portrait"><object-id xmlns:xlink="http://www.w3.org/1999/xlink" content-type="doi" xlink:type="simple">10.3897/zookeys.977.55040.figure5</object-id><object-id xmlns:xlink="http://www.w3.org/1999/xlink" content-type="arpha" xlink:type="simple">E098722A-9159-531B-A88D-F8DDB13267C8</object-id><label>Figure 5.</label><caption><p><italic><tp:taxon-name><tp:taxon-name-part taxon-name-part-type="genus" reg="Boholina">Boholina</tp:taxon-name-part> <tp:taxon-name-part taxon-name-part-type="species" reg="reducta">reducta</tp:taxon-name-part></tp:taxon-name></italic> sp. nov. <bold>A</bold>–<bold>E</bold> holotype female, <bold>F</bold> paratype female. <bold>A</bold> P1, posterior <bold>B</bold> P2, posterior <bold>C</bold> P3, posterior <bold>D</bold> P4, posterior <bold>E</bold> P5, posterior (arrows indicating the presence of distal inner setae) <bold>F</bold> distal segment exopod of left P5 (arrow indicating a trace of the distal inner seta). Scale bar: 100 µm.</p></caption><graphic xmlns:xlink="http://www.w3.org/1999/xlink" xlink:href="zookeys-977-001-g005.jpg" position="float" orientation="portrait" xlink:type="simple" id="oo_466109.jpg"><uri content-type="original_file" xlink:type="simple">https://binary.pensoft.net/fig/466109</uri></graphic></fig><table-wrap id="T1" position="float" orientation="portrait"><label>Table 1.</label><caption><p>Armature of female P1–P5 in <italic><tp:taxon-name><tp:taxon-name-part taxon-name-part-type="genus" reg="Boholina">B.</tp:taxon-name-part> <tp:taxon-name-part taxon-name-part-type="species" reg="reducta">reducta</tp:taxon-name-part></tp:taxon-name></italic> sp. nov. (spines denoted by Roman, and setae by Arabic numerals). Armature on the lateral margin of any segment is given ﬁrst, followed by the elements on the apical and medial margins.</p></caption><table id="TID0EYFAG" rules="all"><tbody><tr><th rowspan="1" colspan="1"/><th rowspan="1" colspan="1">Coxa</th><th rowspan="1" colspan="1">Basis</th><th rowspan="1" colspan="1">Exopodite</th><th rowspan="1" colspan="1">Endopodite</th></tr><tr><td rowspan="1" colspan="1">P1</td><td rowspan="1" colspan="1">0-1</td><td rowspan="1" colspan="1">1-1</td><td rowspan="1" colspan="1">I-0; I-1; II,I,4</td><td rowspan="1" colspan="1">0-1; 0-1; 0,I+1,3</td></tr><tr><td rowspan="1" colspan="1">P2</td><td rowspan="1" colspan="1">0-1</td><td rowspan="1" colspan="1">0-0</td><td rowspan="1" colspan="1">I-1; I-1; II,I,5</td><td rowspan="1" colspan="1">0-1; 0-2; 2,2,4</td></tr><tr><td rowspan="1" colspan="1">P3</td><td rowspan="1" colspan="1">0-1</td><td rowspan="1" colspan="1">1-0</td><td rowspan="1" colspan="1">I-1; I-1; III,I,5</td><td rowspan="1" colspan="1">0-1; 0-2; 2,2,4</td></tr><tr><td rowspan="1" colspan="1">P4</td><td rowspan="1" colspan="1">0-1</td><td rowspan="1" colspan="1">1-0</td><td rowspan="1" colspan="1">I-1; I-1; III,I,5</td><td rowspan="1" colspan="1">0-1; 0-2; 2,2,3</td></tr><tr><td rowspan="1" colspan="1">P5</td><td rowspan="1" colspan="1">0-1</td><td rowspan="1" colspan="1">1-0</td><td rowspan="1" colspan="1">I-0; I-1; I,II,4</td><td rowspan="1" colspan="1">0-1; 1,2,3</td></tr></tbody></table></table-wrap><p>Basis of P1 with distally pointed digitiform process on anterior; inner basal seta crooked, bilaterally spinulate, reaching to distal end of second endopodal segment; second exopodal segment with conspicuous spinulate process distally in outer distal corner of segment. Outer proximal spine on third exopodal segment of P1 flagellate, other outer spines on P2–P4 with serrate marginal membrane(s) as figured. Terminal spine on exopod of P1 with naked outer margin and plumose internally; on P2 and P3 with serrate membrane externally and plumose internally; that on P4 modified with row of large spinules on mid-inner margin and armed slender spinules on outer margin and distal part of inner margin (Figs <xref ref-type="fig" rid="F5">5D</xref>, <xref ref-type="fig" rid="F9">9A</xref>).</p><p>P5 (Figs <xref ref-type="fig" rid="F5">5E, F</xref>, <xref ref-type="fig" rid="F8">8F</xref>) biramous, with 3-segmented exopod and 2-segmented endopod, intercoxal sclerite smooth and unornamented. Basis small, 1.4 times as wide as long, with acute process on posterior surface near base of exopod. Exopod longer than endopod: tip of endopod only reaching to proximal inner seta on third exopodal segment. Distal endopodal segment 2.4 times as long as wide, armed with three inner, two apical and one outer naked setae. First and second exopodal segments each ornamented with a small pore on anterior surface at origin of outer spine. Distal exopodal segment 2.1 times as long as wide, bearing lateral spine (about 38–41 µm), subapical and apical spines of same length (about 51–54 µm); inner margin with four naked setae.</p></tp:treatment-sec><tp:treatment-sec sec-type="description" id="SECID0EXQAE"><title>Description of adult male.</title><p>Body smaller than female, 756–825 µm long (mean 799 µm, <italic>N</italic> = 20). Ratio of prosome to urosome length about 2.7:1 (Fig. <xref ref-type="fig" rid="F6">6A, B</xref>). Prosome 5-segmented as in female: cephalosome completely separated from ﬁrst pedigerous somite; second and third pedigerous somites with rounded ventroposterior corners; fourth and fifth pedigerous somites fused, with only marked articulation dorsolaterally; posterior corners of fifth pedigerous somites rounded in lateral view.</p><fig id="F6" position="float" orientation="portrait"><object-id xmlns:xlink="http://www.w3.org/1999/xlink" content-type="doi" xlink:type="simple">10.3897/zookeys.977.55040.figure6</object-id><object-id xmlns:xlink="http://www.w3.org/1999/xlink" content-type="arpha" xlink:type="simple">5016A63D-76E8-55EF-A65C-8C63E2CFDAB5</object-id><label>Figure 6.</label><caption><p><italic><tp:taxon-name><tp:taxon-name-part taxon-name-part-type="genus" reg="Boholina">Boholina</tp:taxon-name-part> <tp:taxon-name-part taxon-name-part-type="species" reg="reducta">reducta</tp:taxon-name-part></tp:taxon-name></italic> sp. nov., allotype male. <bold>A</bold> habitus, dorsal view <bold>B</bold> habitus, lateral view <bold>C</bold> urosome, dorsal view. Scale bars: 100 µm.</p></caption><graphic xmlns:xlink="http://www.w3.org/1999/xlink" xlink:href="zookeys-977-001-g006.jpg" position="float" orientation="portrait" xlink:type="simple" id="oo_466110.jpg"><uri content-type="original_file" xlink:type="simple">https://binary.pensoft.net/fig/466110</uri></graphic></fig><p>Urosome 5-segmented (Fig. <xref ref-type="fig" rid="F6">6A–C</xref>), comprising genital somite, three free abdominal somites and anal somite. Genital somite slightly asymmetrical, distal part of right margin protuberant, slightly more expanded than left margin (Fig. <xref ref-type="fig" rid="F6">6C</xref>); both lateral margins smooth; four sensilla along dorsoposterior margin; posterior margin with finely serrated hyaline membrane. Second to fourth free abdominal somites cylindrical, subequal in size; second and third somites with finely serrated hyaline membrane on posterior margin; fourth with posterior margin hyaline membrane expanded mid-dorsally to four large spines functioning as pseudoperculum concealing anal opening and mid-ventrally with finely serrated hyaline membrane on posterior margin. Anal somite short, ring-like, with posterior margin smooth.</p><p>Caudal rami symmetrical, 1.5–1.6 times as long as wide (mean 1.57, <italic>N</italic> = 10), bearing distal spinous process dorsally and row of small setules on distal inner margin; ventral surface with a small pore near inner distal edge; ornamented six caudal setae, included to caudal setae II–VII and absent seta I.</p><p>Antennules shorter than in female, asymmetrical. Left antennule non-geniculate, 24-segmented and extending to middle area of pedigerous somite 5, armature segments as in female. Right antennule (Fig. <xref ref-type="fig" rid="F7">7A</xref>) geniculate, 22-segmented, extending to middle of last pedigerous somite; segments 13–18 broadened; segments 17–18 with knife-like projection on inner margins; armature formula as follows (s - setae, ae - aesthetasc): segment 1 (ancestral segment I) 1s + 1ae, segment 2 (II–IV) 6s + 1ae; segment 3 (V) 2s + 1ae; segment 4 (VI) 2s; segment 5 (VII) 2s + 1ae; segment 6 (VIII) 2s; segment 7 (IX) 2s + 1ae; segment 8 (X) 1s + 1ae; segment 9 (XI) 1s + 1ae; segment 10 (XII) 1s; segment 11 (XIII) 1s + 1ae; segment 12 (XIV) 1s + 1ae; segment 13 (XV) 1s + 1ae; segment 14 (XVI) 1s + 1ae; segment 15 (XVII) 1s + 1ae; segment 16 (XVIII) 1s; segment 17 (XIX) 1s; segment 18 (XX) 1s; segment 19 (XXI–XXIII) 2s + 1ae; segment 20 (XXIV–XXV) 4s + 1ae; segment 21 (XXVI) 2s; segment 22 (XXVII–XXVIII) 5s + 1ae.</p><fig id="F7" position="float" orientation="portrait"><object-id xmlns:xlink="http://www.w3.org/1999/xlink" content-type="doi" xlink:type="simple">10.3897/zookeys.977.55040.figure7</object-id><object-id xmlns:xlink="http://www.w3.org/1999/xlink" content-type="arpha" xlink:type="simple">68DC67BD-45EB-5E46-9372-B82EBF4BD366</object-id><label>Figure 7.</label><caption><p><italic><tp:taxon-name><tp:taxon-name-part taxon-name-part-type="genus" reg="Boholina">Boholina</tp:taxon-name-part> <tp:taxon-name-part taxon-name-part-type="species" reg="reducta">reducta</tp:taxon-name-part></tp:taxon-name></italic> sp. nov., allotype male. <bold>A</bold> rostrum and antennule, ventral view <bold>B</bold> P5, posterior <bold>C</bold> P5, anterior. Scale bars: 100 µm.</p></caption><graphic xmlns:xlink="http://www.w3.org/1999/xlink" xlink:href="zookeys-977-001-g007.jpg" position="float" orientation="portrait" xlink:type="simple" id="oo_466111.jpg"><uri content-type="original_file" xlink:type="simple">https://binary.pensoft.net/fig/466111</uri></graphic></fig><fig id="F8" position="float" orientation="portrait"><object-id xmlns:xlink="http://www.w3.org/1999/xlink" content-type="doi" xlink:type="simple">10.3897/zookeys.977.55040.figure8</object-id><object-id xmlns:xlink="http://www.w3.org/1999/xlink" content-type="arpha" xlink:type="simple">24D42808-69C9-5F23-A197-35588A53113D</object-id><label>Figure 8.</label><caption><p><italic><tp:taxon-name><tp:taxon-name-part taxon-name-part-type="genus" reg="Boholina">Boholina</tp:taxon-name-part> <tp:taxon-name-part taxon-name-part-type="species" reg="reducta">reducta</tp:taxon-name-part></tp:taxon-name></italic> sp. nov., <abbrev xmlns:xlink="http://www.w3.org/1999/xlink" xlink:title="scanning electron microscopy" id="ABBRID0EGUAE" xlink:type="simple">SEM</abbrev> micrographs, female. <bold>A</bold> distal segment of antennary endopod <bold>B</bold> mandibular palp <bold>C</bold> maxillula <bold>D</bold> maxilla <bold>E</bold> maxilliped <bold>F</bold> P5, posterior.</p></caption><graphic xmlns:xlink="http://www.w3.org/1999/xlink" xlink:href="zookeys-977-001-g008.jpg" position="float" orientation="portrait" xlink:type="simple" id="oo_466112.jpg"><uri content-type="original_file" xlink:type="simple">https://binary.pensoft.net/fig/466112</uri></graphic></fig><p>Antennae, mouthparts and P1–P4 as in female.</p><p>P5 (Figs <xref ref-type="fig" rid="F7">7B, C</xref>, <xref ref-type="fig" rid="F9">9E, F</xref>) strongly asymmetrical, biramous; coxae and intercoxal sclerite fused to form common base, without armed elements on anterior and posterior surface. Right P5: basis about as long as wide, with slender outer basal seta located on posterior surfaces; exopod 2-segmented, first segment with long bilaterally serrate outer spine (39–42 µm), distal segment large in base and tapering on the tip, slightly curved inward, inner margin smooth; outer margin armed with three spines, proximal serrated spine (48–51 µm), middle serrated spine (33–38 µm) and distal short spine vestige (9–11 µm), terminal spine absent; endopod forming an elongate lobe, about 3.8 times as long as wide, armed with two slightly sigmoid spines, apical spine 11–13 µm long and inner spine 8–9 µm, subdistally. Left P5: basis robust, about 1.08 times as wide as long, with slender outer basal seta located on posterior surface; exopod 3-segmented, ﬁrst segment with a long serrate outer spine (40–42 µm), second segment modiﬁed, bearing strongly reﬂexed spine (35–38 µm) on outer margin; third segment highly transformed bearing multiple short processes and one long, naked modified seta; endopod unarmed, forming an elongate rounded lobe, about 3.2 times as long as wide.</p><fig id="F9" position="float" orientation="portrait"><object-id xmlns:xlink="http://www.w3.org/1999/xlink" content-type="doi" xlink:type="simple">10.3897/zookeys.977.55040.figure9</object-id><object-id xmlns:xlink="http://www.w3.org/1999/xlink" content-type="arpha" xlink:type="simple">C6C09A84-96AC-5045-A677-9C78E78A18BC</object-id><label>Figure 9.</label><caption><p><italic><tp:taxon-name><tp:taxon-name-part taxon-name-part-type="genus" reg="Boholina">Boholina</tp:taxon-name-part> <tp:taxon-name-part taxon-name-part-type="species" reg="reducta">reducta</tp:taxon-name-part></tp:taxon-name></italic> sp. nov., <abbrev xmlns:xlink="http://www.w3.org/1999/xlink" xlink:title="scanning electron microscopy" id="ABBRID0EZVAE" xlink:type="simple">SEM</abbrev> micrographs <bold>A–D</bold> female <bold>E–F</bold> male <bold>A</bold> distal spines of P4 Exp-3 <bold>B</bold> rostrum, ventral view (arrow indicating tip of rostrum) <bold>C</bold> genital double-somite, ventral view (arrow indicating sensilla near gonopores) <bold>D</bold> gonopores, latero-ventral view (arrow indicating sensilla near gonopores) <bold>E</bold> P5, posterior <bold>F</bold> P5, anterior. Abbreviations: gp, gonoporal plates; gs, gonoporal slits.</p></caption><graphic xmlns:xlink="http://www.w3.org/1999/xlink" xlink:href="zookeys-977-001-g009.jpg" position="float" orientation="portrait" xlink:type="simple" id="oo_466113.jpg"><uri content-type="original_file" xlink:type="simple">https://binary.pensoft.net/fig/466113</uri></graphic></fig></tp:treatment-sec><tp:treatment-sec sec-type="variability" id="SECID0ESWAE"><title>Variability.</title><p>One female paratype (<abbrev xmlns:xlink="http://www.w3.org/1999/xlink" xlink:title="Institute of Ecology and Biological Resources" id="ABBRID0EYWAE" xlink:type="simple">IEBR</abbrev>-COP3488) and three females among ten additional specimens examined showed asymmetrical P5 Exp-3, with a distal inner seta on right leg (Fig. <xref ref-type="fig" rid="F5">5E</xref>, arrows) while lacking on left one (Fig. <xref ref-type="fig" rid="F5">5F</xref>, arrow).</p></tp:treatment-sec><tp:treatment-sec sec-type="remarks" id="SECID0EEXAE"><title>Remarks.</title><p>The new species agrees well with the generic diagnosis of <italic><tp:taxon-name><tp:taxon-name-part taxon-name-part-type="genus" reg="Boholina">Boholina</tp:taxon-name-part></tp:taxon-name></italic> given by <xref ref-type="bibr" rid="B13">Fosshagen and Iliffe (1989)</xref>, <xref ref-type="bibr" rid="B4">Boxshall and Jaume (2012)</xref>, <xref ref-type="bibr" rid="B19">Moon and Soh (2014)</xref>, and <xref ref-type="bibr" rid="B2">Boonyanusith et al. (2020)</xref>: fourth and fifth pedigerous somites completely fused; urosome 4-segmented in the female and 5-segmented in the male with very short anal somite, telescoped within the preceding free abdominal somites in both sexes; genital openings paired, located ventromedially or ventrolaterally of genital double-somite; caudal rami produced into a pointed dorsal process in the middle of the distal margin; female antennule 24-segmented, with segments 8 and 9 partly fused or completely separated; P1 with 3-segmented endopod, each segment with a pointed outer distal corner, distal segment without any outer seta; P4 with slightly modified distomedial spine on the distal segment of the exopod; P5 with 2-segmented endopod in the female; and in the male P5 with a complex grasping organ and a highly modified exopod, reduced 1-segmented endopod on both sides.</p><p>Among six congeneric species currently recognized in <italic><tp:taxon-name><tp:taxon-name-part taxon-name-part-type="genus" reg="Boholina">Boholina</tp:taxon-name-part></tp:taxon-name></italic>, <italic><tp:taxon-name><tp:taxon-name-part taxon-name-part-type="genus" reg="Boholina">B.</tp:taxon-name-part> <tp:taxon-name-part taxon-name-part-type="species" reg="reducta">reducta</tp:taxon-name-part></tp:taxon-name></italic> sp. nov. shares the paired gonopores located either side of the ventral midline with <italic><tp:taxon-name><tp:taxon-name-part taxon-name-part-type="genus" reg="Boholina">B.</tp:taxon-name-part> <tp:taxon-name-part taxon-name-part-type="species" reg="ganghwaensis">ganghwaensis</tp:taxon-name-part></tp:taxon-name></italic>, <italic><tp:taxon-name><tp:taxon-name-part taxon-name-part-type="genus" reg="Boholina">B.</tp:taxon-name-part> <tp:taxon-name-part taxon-name-part-type="species" reg="parapurgata">parapurgata</tp:taxon-name-part></tp:taxon-name></italic> and <italic><tp:taxon-name><tp:taxon-name-part taxon-name-part-type="genus" reg="Boholina">B.</tp:taxon-name-part> <tp:taxon-name-part taxon-name-part-type="species" reg="purgata">purgata</tp:taxon-name-part></tp:taxon-name></italic>, and shares rounded postero-lateral corners of the second and third free pedigerous somites with <italic><tp:taxon-name><tp:taxon-name-part taxon-name-part-type="genus" reg="Boholina">B.</tp:taxon-name-part> <tp:taxon-name-part taxon-name-part-type="species" reg="munaensis">munaensis</tp:taxon-name-part></tp:taxon-name></italic>, <italic><tp:taxon-name><tp:taxon-name-part taxon-name-part-type="genus" reg="Boholina">B.</tp:taxon-name-part> <tp:taxon-name-part taxon-name-part-type="species" reg="crassicephala">crassicephala</tp:taxon-name-part></tp:taxon-name></italic> and <italic><tp:taxon-name><tp:taxon-name-part taxon-name-part-type="genus" reg="Boholina">B.</tp:taxon-name-part> <tp:taxon-name-part taxon-name-part-type="species" reg="laorsriae">laorsriae</tp:taxon-name-part></tp:taxon-name></italic>. The new species is similar to <italic><tp:taxon-name><tp:taxon-name-part taxon-name-part-type="genus" reg="Boholina">B.</tp:taxon-name-part> <tp:taxon-name-part taxon-name-part-type="species" reg="laorsriae">laorsriae</tp:taxon-name-part></tp:taxon-name></italic> by the medial lobe of the distal segment of the antennary endopod having nine setae (while other congeners have eight setae). <italic><tp:taxon-name><tp:taxon-name-part taxon-name-part-type="genus" reg="Boholina">Boholina</tp:taxon-name-part> <tp:taxon-name-part taxon-name-part-type="species" reg="reducta">reducta</tp:taxon-name-part></tp:taxon-name></italic> sp. nov. resembles <italic><tp:taxon-name><tp:taxon-name-part taxon-name-part-type="genus" reg="Boholina">B.</tp:taxon-name-part> <tp:taxon-name-part taxon-name-part-type="species" reg="munaensis">munaensis</tp:taxon-name-part></tp:taxon-name></italic> in bearing the single seta on the outer margin of the female P5 Endp-2 (against two in the other congeners). The new species is also similar to <italic><tp:taxon-name><tp:taxon-name-part taxon-name-part-type="genus" reg="Boholina">B.</tp:taxon-name-part> <tp:taxon-name-part taxon-name-part-type="species" reg="ganghwaensis">ganghwaensis</tp:taxon-name-part></tp:taxon-name></italic> in having the distal segment of the mandibular palp endopod with 11 setae (versus ten setae in the other congeners) (Table <xref ref-type="table" rid="T2">2</xref>).</p><table-wrap id="T2" position="float" orientation="portrait"><label>Table 2.</label><caption><p>Morphological comparison of seven species of the genus <italic><tp:taxon-name><tp:taxon-name-part taxon-name-part-type="genus" reg="Boholina">Boholina</tp:taxon-name-part></tp:taxon-name></italic>.</p></caption><table id="TID0EGOAG" rules="all"><tbody><tr><th rowspan="1" colspan="1"/><th rowspan="1" colspan="1">
                      <italic><tp:taxon-name><tp:taxon-name-part taxon-name-part-type="genus" reg="Boholina">B.</tp:taxon-name-part> <tp:taxon-name-part taxon-name-part-type="species" reg="ganghwaensis">ganghwaensis</tp:taxon-name-part></tp:taxon-name></italic>
                    </th><th rowspan="1" colspan="1">
                      <italic><tp:taxon-name><tp:taxon-name-part taxon-name-part-type="genus" reg="Boholina">B.</tp:taxon-name-part> <tp:taxon-name-part taxon-name-part-type="species" reg="parapurgata">parapurgata</tp:taxon-name-part></tp:taxon-name></italic>
                    </th><th rowspan="1" colspan="1">
                      <italic><tp:taxon-name><tp:taxon-name-part taxon-name-part-type="genus" reg="Boholina">B.</tp:taxon-name-part> <tp:taxon-name-part taxon-name-part-type="species" reg="purgata">purgata</tp:taxon-name-part></tp:taxon-name></italic>
                    </th><th rowspan="1" colspan="1">
                      <italic><tp:taxon-name><tp:taxon-name-part taxon-name-part-type="genus" reg="Boholina">B.</tp:taxon-name-part> <tp:taxon-name-part taxon-name-part-type="species" reg="munaensis">munaensis</tp:taxon-name-part></tp:taxon-name></italic>
                    </th><th rowspan="1" colspan="1">
                      <italic><tp:taxon-name><tp:taxon-name-part taxon-name-part-type="genus" reg="Boholina">B.</tp:taxon-name-part> <tp:taxon-name-part taxon-name-part-type="species" reg="crassicephala">crassicephala</tp:taxon-name-part></tp:taxon-name></italic>
                    </th><th rowspan="1" colspan="1">
                      <italic><tp:taxon-name><tp:taxon-name-part taxon-name-part-type="genus" reg="Boholina">B.</tp:taxon-name-part> <tp:taxon-name-part taxon-name-part-type="species" reg="laorsriae">laorsriae</tp:taxon-name-part></tp:taxon-name></italic>
                    </th><th rowspan="1" colspan="1"><italic><tp:taxon-name><tp:taxon-name-part taxon-name-part-type="genus" reg="Boholina">B.</tp:taxon-name-part> <tp:taxon-name-part taxon-name-part-type="species" reg="reducta">reducta</tp:taxon-name-part></tp:taxon-name></italic> sp. nov.</th></tr><tr><td rowspan="1" colspan="1">
                      <bold><italic>Female</italic></bold>
                    </td><td rowspan="1" colspan="1"/><td rowspan="1" colspan="1"/><td rowspan="1" colspan="1"/><td rowspan="1" colspan="1"/><td rowspan="1" colspan="1"/><td rowspan="1" colspan="1"/><td rowspan="1" colspan="1"/></tr><tr><td rowspan="1" colspan="1">Body length (mm)</td><td rowspan="1" colspan="1">1.03–1.29</td><td rowspan="1" colspan="1">0.93–1.11</td><td rowspan="1" colspan="1">0.73–0.79</td><td rowspan="1" colspan="1">0.70–0.77</td><td rowspan="1" colspan="1">0.75–0.85</td><td rowspan="1" colspan="1">0.68–0.73</td><td rowspan="1" colspan="1">0.86–0.94</td></tr><tr><td rowspan="1" colspan="1">Posterior angle of tergites of pedigerous somites 2–3</td><td rowspan="1" colspan="1">Pointed</td><td rowspan="1" colspan="1">Pointed</td><td rowspan="1" colspan="1">Pointed</td><td rowspan="1" colspan="1">Rounded</td><td rowspan="1" colspan="1">Rounded</td><td rowspan="1" colspan="1">Rounded</td><td rowspan="1" colspan="1">Rounded</td></tr><tr><td rowspan="1" colspan="1">Shape of rostrum</td><td rowspan="1" colspan="1">Narrow rounded</td><td rowspan="1" colspan="1">Narrow rounded</td><td rowspan="1" colspan="1">Narrow rounded</td><td rowspan="1" colspan="1">Transverse crest</td><td rowspan="1" colspan="1">Transverse crest</td><td rowspan="1" colspan="1">Narrow rounded</td><td rowspan="1" colspan="1">Narrow pointed</td></tr><tr><td rowspan="1" colspan="1">Gonopores on double-somite</td><td rowspan="1" colspan="1">Either side of ventral midline</td><td rowspan="1" colspan="1">Either side of ventral midline</td><td rowspan="1" colspan="1">Either side of ventral midline</td><td rowspan="1" colspan="1">Ventrolaterally</td><td rowspan="1" colspan="1">Ventrolaterally</td><td rowspan="1" colspan="1">Ventrolaterally</td><td rowspan="1" colspan="1">Close together on ventral midline</td></tr><tr><td rowspan="1" colspan="1">Small hook-like inner process on gonoporal plate</td><td rowspan="1" colspan="1">Present</td><td rowspan="1" colspan="1">Absent</td><td rowspan="1" colspan="1">Absent</td><td rowspan="1" colspan="1">Absent</td><td rowspan="1" colspan="1">Absent</td><td rowspan="1" colspan="1">Absent</td><td rowspan="1" colspan="1">Absent</td></tr><tr><td rowspan="1" colspan="1">Septum between gonopores</td><td rowspan="1" colspan="1">Narrow</td><td rowspan="1" colspan="1">Narrow</td><td rowspan="1" colspan="1">Narrow</td><td rowspan="1" colspan="1">Large</td><td rowspan="1" colspan="1">Large</td><td rowspan="1" colspan="1">Large</td><td rowspan="1" colspan="1">Reduced</td></tr><tr><td rowspan="1" colspan="1">Length/width ratio of caudal ramus</td><td rowspan="1" colspan="1">1.6</td><td rowspan="1" colspan="1">1.5</td><td rowspan="1" colspan="1">?</td><td rowspan="1" colspan="1">1.5</td><td rowspan="1" colspan="1">?</td><td rowspan="1" colspan="1">1,8</td><td rowspan="1" colspan="1">1.5</td></tr><tr><td rowspan="1" colspan="1">Distal exopodal segments of antenna</td><td rowspan="1" colspan="1">Completely separated</td><td rowspan="1" colspan="1">Completely separated</td><td rowspan="1" colspan="1">Not separated?</td><td rowspan="1" colspan="1">Completely separated</td><td rowspan="1" colspan="1">Not separated?</td><td rowspan="1" colspan="1">Completely separated</td><td rowspan="1" colspan="1">Completely separated</td></tr><tr><td rowspan="1" colspan="1">No. of setae on medial lobe of antennary Enpd-2</td><td rowspan="1" colspan="1">8</td><td rowspan="1" colspan="1">8</td><td rowspan="1" colspan="1">8</td><td rowspan="1" colspan="1">8</td><td rowspan="1" colspan="1">8</td><td rowspan="1" colspan="1">9</td><td rowspan="1" colspan="1">9</td></tr><tr><td rowspan="1" colspan="1">No. of setae on basis of mandibular palp</td><td rowspan="1" colspan="1">4</td><td rowspan="1" colspan="1">4</td><td rowspan="1" colspan="1">4</td><td rowspan="1" colspan="1">4</td><td rowspan="1" colspan="1">4</td><td rowspan="1" colspan="1">4</td><td rowspan="1" colspan="1">3</td></tr><tr><td rowspan="1" colspan="1">No. of setae on distal endopodal segment of mandibular palp</td><td rowspan="1" colspan="1">11</td><td rowspan="1" colspan="1">10</td><td rowspan="1" colspan="1">10</td><td rowspan="1" colspan="1">10</td><td rowspan="1" colspan="1">10</td><td rowspan="1" colspan="1">10</td><td rowspan="1" colspan="1">11</td></tr><tr><td rowspan="1" colspan="1">Setal formula on exopod of mandibular palp</td><td rowspan="1" colspan="1">1:1:1:1:2</td><td rowspan="1" colspan="1">0:1:1:1:2</td><td rowspan="1" colspan="1">1:1:1:1:2</td><td rowspan="1" colspan="1">0:1:1:1:2</td><td rowspan="1" colspan="1">1:1:1:1:2</td><td rowspan="1" colspan="1">1:1:1:1:2</td><td rowspan="1" colspan="1">1:1:1:1:2</td></tr><tr><td rowspan="1" colspan="1">Basis and ﬁrst endopodal segment of maxillule</td><td rowspan="1" colspan="1">Incompletely separated</td><td rowspan="1" colspan="1">Fused</td><td rowspan="1" colspan="1">Fused</td><td rowspan="1" colspan="1">Fused</td><td rowspan="1" colspan="1">Fused</td><td rowspan="1" colspan="1">Separated</td><td rowspan="1" colspan="1">Incompletely separated</td></tr><tr><td rowspan="1" colspan="1">First and second endopod segment of maxillule</td><td rowspan="1" colspan="1">Incompletely separated</td><td rowspan="1" colspan="1">Separated</td><td rowspan="1" colspan="1">Fused</td><td rowspan="1" colspan="1">Separated</td><td rowspan="1" colspan="1">Fused</td><td rowspan="1" colspan="1">Fused</td><td rowspan="1" colspan="1">Fused</td></tr><tr><td rowspan="1" colspan="1">No. of setae on exopod of maxillule</td><td rowspan="1" colspan="1">10</td><td rowspan="1" colspan="1">10</td><td rowspan="1" colspan="1">10</td><td rowspan="1" colspan="1">10</td><td rowspan="1" colspan="1">10</td><td rowspan="1" colspan="1">10</td><td rowspan="1" colspan="1">11</td></tr><tr><td rowspan="1" colspan="1">Seta on basal exite of maxillule</td><td rowspan="1" colspan="1">Present</td><td rowspan="1" colspan="1">Present</td><td rowspan="1" colspan="1">Present</td><td rowspan="1" colspan="1">Present</td><td rowspan="1" colspan="1">Present</td><td rowspan="1" colspan="1">Present</td><td rowspan="1" colspan="1">Absent</td></tr><tr><td rowspan="1" colspan="1">Setal formula on endopod of maxilliped</td><td rowspan="1" colspan="1">2:4:4:3:3+1:4</td><td rowspan="1" colspan="1">2:4:4:3:3+1:4</td><td rowspan="1" colspan="1">2:4:4:3:3+1:4</td><td rowspan="1" colspan="1">2:4:4:3:3+1:4</td><td rowspan="1" colspan="1">2:4:4:3:3+1:4</td><td rowspan="1" colspan="1">2:4:4:3:3+1:4</td><td rowspan="1" colspan="1">2:3:3:3:3+1:4</td></tr><tr><td rowspan="1" colspan="1">Outer seta on P3 basis</td><td rowspan="1" colspan="1">Present</td><td rowspan="1" colspan="1">Absent</td><td rowspan="1" colspan="1">Present</td><td rowspan="1" colspan="1">Absent</td><td rowspan="1" colspan="1">Present</td><td rowspan="1" colspan="1">Present</td><td rowspan="1" colspan="1">Present</td></tr><tr><td rowspan="1" colspan="1">Location of spinule row of distomedial spine of P4 Exp-3</td><td rowspan="1" colspan="1">Distal end</td><td rowspan="1" colspan="1">Distal end</td><td rowspan="1" colspan="1">Distal end</td><td rowspan="1" colspan="1">Distal end</td><td rowspan="1" colspan="1">Distal end</td><td rowspan="1" colspan="1">Distal end</td><td rowspan="1" colspan="1">Middle</td></tr><tr><td rowspan="1" colspan="1">Length/width ratio of distal endopod segment of P5</td><td rowspan="1" colspan="1">2.5</td><td rowspan="1" colspan="1">2.6</td><td rowspan="1" colspan="1">?</td><td rowspan="1" colspan="1">2.6</td><td rowspan="1" colspan="1">?</td><td rowspan="1" colspan="1">2.0</td><td rowspan="1" colspan="1">2.4</td></tr><tr><td rowspan="1" colspan="1">Length ratio of inner distal spine and outer terminal spine of P5</td><td rowspan="1" colspan="1">1.03</td><td rowspan="1" colspan="1">0.78–0.82</td><td rowspan="1" colspan="1">?</td><td rowspan="1" colspan="1">1.40</td><td rowspan="1" colspan="1">?</td><td rowspan="1" colspan="1">1.8</td><td rowspan="1" colspan="1">1.0</td></tr><tr><td rowspan="1" colspan="1">No. of spines on outer margin of P5 Exp-3</td><td rowspan="1" colspan="1">2</td><td rowspan="1" colspan="1">2</td><td rowspan="1" colspan="1">2</td><td rowspan="1" colspan="1">2</td><td rowspan="1" colspan="1">2</td><td rowspan="1" colspan="1">2</td><td rowspan="1" colspan="1">1</td></tr><tr><td rowspan="1" colspan="1">No. of setae on inner margin of right P5 Exp-3</td><td rowspan="1" colspan="1">3</td><td rowspan="1" colspan="1">3</td><td rowspan="1" colspan="1">3</td><td rowspan="1" colspan="1">3</td><td rowspan="1" colspan="1">3</td><td rowspan="1" colspan="1">3</td><td rowspan="1" colspan="1">4</td></tr><tr><td rowspan="1" colspan="1">No. of setae on outer margin of P5 Endp-2</td><td rowspan="1" colspan="1">2</td><td rowspan="1" colspan="1">2</td><td rowspan="1" colspan="1">2</td><td rowspan="1" colspan="1">1</td><td rowspan="1" colspan="1">2</td><td rowspan="1" colspan="1">2</td><td rowspan="1" colspan="1">1</td></tr><tr><td rowspan="1" colspan="1">
                      <bold><italic>Male</italic></bold>
                    </td><td rowspan="1" colspan="1"/><td rowspan="1" colspan="1"/><td rowspan="1" colspan="1"/><td rowspan="1" colspan="1"/><td rowspan="1" colspan="1"/><td rowspan="1" colspan="1"/><td rowspan="1" colspan="1"/></tr><tr><td rowspan="1" colspan="1">Body length (mm)</td><td rowspan="1" colspan="1">0.87–0.93</td><td rowspan="1" colspan="1">0.66–0.71</td><td rowspan="1" colspan="1">0.64–0.73</td><td rowspan="1" colspan="1">0.68</td><td rowspan="1" colspan="1">0.70–0.77</td><td rowspan="1" colspan="1">0.65–0.67</td><td rowspan="1" colspan="1">0.76–0.83</td></tr><tr><td rowspan="1" colspan="1">Process at the antepenultimate segment of right antennule</td><td rowspan="1" colspan="1">Present</td><td rowspan="1" colspan="1">Absent</td><td rowspan="1" colspan="1">Present</td><td rowspan="1" colspan="1">Absent</td><td rowspan="1" colspan="1">Present</td><td rowspan="1" colspan="1">Absent</td><td rowspan="1" colspan="1">Absent</td></tr><tr><td rowspan="1" colspan="1">Apical spine on P5 basis</td><td rowspan="1" colspan="1">Present on both legs</td><td rowspan="1" colspan="1">Present on right leg only</td><td rowspan="1" colspan="1">Present on right leg only</td><td rowspan="1" colspan="1">Absent</td><td rowspan="1" colspan="1">Absent</td><td rowspan="1" colspan="1">Absent</td><td rowspan="1" colspan="1">Absent</td></tr><tr><td rowspan="1" colspan="1">No. of segments of right P5 exopod</td><td rowspan="1" colspan="1">1</td><td rowspan="1" colspan="1">1</td><td rowspan="1" colspan="1">1</td><td rowspan="1" colspan="1">1</td><td rowspan="1" colspan="1">1</td><td rowspan="1" colspan="1">1</td><td rowspan="1" colspan="1">2</td></tr><tr><td rowspan="1" colspan="1">Armature on the distal segment of right P5 exopod</td><td rowspan="1" colspan="1">3 strong + 1 vestigial spines</td><td rowspan="1" colspan="1">3 strong + 1 vestigial spines</td><td rowspan="1" colspan="1">3 strong + 1 vestigial spines</td><td rowspan="1" colspan="1">4 strong spines</td><td rowspan="1" colspan="1">4 strong spines</td><td rowspan="1" colspan="1">4 strong spines + 1 short spiniform seta</td><td rowspan="1" colspan="1">2 strong + 1 vestigial spines</td></tr><tr><td rowspan="1" colspan="1">Length/width ratio of right P5 endopod</td><td rowspan="1" colspan="1">3.2</td><td rowspan="1" colspan="1">3.6</td><td rowspan="1" colspan="1">2.6</td><td rowspan="1" colspan="1">?</td><td rowspan="1" colspan="1">?</td><td rowspan="1" colspan="1">3.0</td><td rowspan="1" colspan="1">3.8</td></tr><tr><td rowspan="1" colspan="1">Large inner spiniform process on right P5 endopod</td><td rowspan="1" colspan="1">Absent</td><td rowspan="1" colspan="1">Absent</td><td rowspan="1" colspan="1">Absent</td><td rowspan="1" colspan="1">Present</td><td rowspan="1" colspan="1">Absent</td><td rowspan="1" colspan="1">Absent</td><td rowspan="1" colspan="1">Absent</td></tr><tr><td rowspan="1" colspan="1">Armature of right P5 endopod</td><td rowspan="1" colspan="1">2 slender spines</td><td rowspan="1" colspan="1">2 sigmoid spines</td><td rowspan="1" colspan="1">2 slender spines</td><td rowspan="1" colspan="1">Absent</td><td rowspan="1" colspan="1">2 slender spines</td><td rowspan="1" colspan="1">2 slender spines</td><td rowspan="1" colspan="1">2 sigmoid spines</td></tr></tbody></table></table-wrap><p>However, <italic><tp:taxon-name><tp:taxon-name-part taxon-name-part-type="genus" reg="Boholina">B.</tp:taxon-name-part> <tp:taxon-name-part taxon-name-part-type="species" reg="reducta">reducta</tp:taxon-name-part></tp:taxon-name></italic> sp. nov. is distinguished from all six congeners by the unique characteristics as follows (see Table <xref ref-type="table" rid="T2">2</xref>): (1) a pair of gonopores are located close together on the mid-ventral surface of the genital double somites, and the septum between gonopores is only visible in the inner part of the genital opening. In <italic><tp:taxon-name><tp:taxon-name-part taxon-name-part-type="genus" reg="Boholina">Boholina</tp:taxon-name-part></tp:taxon-name></italic>, there are three species (<italic><tp:taxon-name><tp:taxon-name-part taxon-name-part-type="genus" reg="Boholina">B.</tp:taxon-name-part> <tp:taxon-name-part taxon-name-part-type="species" reg="ganghwaensis">ganghwaensis</tp:taxon-name-part></tp:taxon-name></italic>, <italic><tp:taxon-name><tp:taxon-name-part taxon-name-part-type="genus" reg="Boholina">B.</tp:taxon-name-part> <tp:taxon-name-part taxon-name-part-type="species" reg="parapurgata">parapurgata</tp:taxon-name-part></tp:taxon-name></italic> and <italic><tp:taxon-name><tp:taxon-name-part taxon-name-part-type="genus" reg="Boholina">B.</tp:taxon-name-part> <tp:taxon-name-part taxon-name-part-type="species" reg="purgata">purgata</tp:taxon-name-part></tp:taxon-name></italic>) with gonopores located on either side of the ventral midline on genital double somites. However, the separation between gonopores is clearly visible in ventral view of the genital double somites (<xref ref-type="bibr" rid="B13">Fosshagen and Iliffe 1989</xref>; <xref ref-type="bibr" rid="B4">Boxshall and Jaume 2012</xref>; <xref ref-type="bibr" rid="B19">Moon and Soh 2014</xref>). In other species of <italic><tp:taxon-name><tp:taxon-name-part taxon-name-part-type="genus" reg="Boholina">Boholina</tp:taxon-name-part></tp:taxon-name></italic>, the gonopores are widely separated (<xref ref-type="bibr" rid="B13">Fosshagen and Iliffe 1989</xref>, <xref ref-type="bibr" rid="B2">Boonyanusith et al. 2020</xref>), (2) the rostrum has a narrow finger-like process with pointed tip. The shape of rostrum of new species is unique in the <tp:taxon-name><tp:taxon-name-part taxon-name-part-type="family">Pseudocyclopidae</tp:taxon-name-part></tp:taxon-name>, (3) the basis of mandibular palp has three setae in the new species, while there are four setae in all the species of <italic><tp:taxon-name><tp:taxon-name-part taxon-name-part-type="genus" reg="Boholina">Boholina</tp:taxon-name-part></tp:taxon-name></italic>, (4) there is no outer seta on basal exite of maxillule and there are 11 setae on exopod of maxillule, while there are only ten setae in other species of <italic><tp:taxon-name><tp:taxon-name-part taxon-name-part-type="genus" reg="Boholina">Boholina</tp:taxon-name-part></tp:taxon-name></italic>, (5) the second and third endopodal segments of maxilliped have three setae each, (6) the distomedial spine of P4 Exp-3 is modified with a row of spinules inserted in the middle of inner margin of the spine, (7) the female P5 Exp-3 has only one spine on outer margin, and the proximal outer spine is missing. In <italic><tp:taxon-name><tp:taxon-name-part taxon-name-part-type="genus" reg="Boholina">Boholina</tp:taxon-name-part></tp:taxon-name></italic>, the outer margin of female P5 Exp-3 generally has two spines, (8) female P5 Exp-3 has four setae on the inner margin, while there are three setae both rami in the other species of <italic><tp:taxon-name><tp:taxon-name-part taxon-name-part-type="genus" reg="Boholina">Boholina</tp:taxon-name-part></tp:taxon-name></italic> (<xref ref-type="bibr" rid="B13">Fosshagen and Iliffe 1989</xref>; <xref ref-type="bibr" rid="B4">Boxshall and Jaume 2012</xref>; <xref ref-type="bibr" rid="B19">Moon and Soh 2014</xref> and <xref ref-type="bibr" rid="B2">Boonyanusith et al. 2020</xref>), (9) right P5 exopod has two segments in the male, and (10) the distal segment of right P5 exopod in male has only two strong spines and one short vestigial spine on outer margin and the terminal spine of the segment, which are unique in the genus. This is the first record of <italic><tp:taxon-name><tp:taxon-name-part taxon-name-part-type="genus" reg="Boholina">Boholina</tp:taxon-name-part></tp:taxon-name></italic> and <tp:taxon-name><tp:taxon-name-part taxon-name-part-type="family">Pseudocyclopidae</tp:taxon-name-part></tp:taxon-name> from Vietnam waters. An updated key to the seven valid species of <italic><tp:taxon-name><tp:taxon-name-part taxon-name-part-type="genus" reg="Boholina">Boholina</tp:taxon-name-part></tp:taxon-name></italic> is provided.</p></tp:treatment-sec><ref-list><ref id="B13"><mixed-citation xmlns:xlink="http://www.w3.org/1999/xlink" xlink:type="simple"><person-group><name name-style="western"><surname>Fosshagen</surname><given-names>A</given-names></name><name name-style="western"><surname>Iliffe</surname><given-names>TM</given-names></name></person-group> (<year>1989</year>) <article-title><italic><tp:taxon-name><tp:taxon-name-part taxon-name-part-type="genus">Boholina</tp:taxon-name-part></tp:taxon-name></italic>, a new genus (<tp:taxon-name><tp:taxon-name-part taxon-name-part-type="subclass">Copepoda</tp:taxon-name-part></tp:taxon-name>: <tp:taxon-name><tp:taxon-name-part taxon-name-part-type="order">Calanoida</tp:taxon-name-part></tp:taxon-name>) with two new species from an anchialine cave in the Philippines.</article-title><source>Sarsia</source><volume>74</volume>(<issue>3</issue>): <fpage>201</fpage>–<lpage>208</lpage>. <ext-link xlink:type="simple" ext-link-type="doi" xlink:href="10.1080/00364827.1989.10413429">https://doi.org/10.1080/00364827.1989.10413429</ext-link></mixed-citation></ref><ref id="B4"><mixed-citation xmlns:xlink="http://www.w3.org/1999/xlink" xlink:type="simple"><person-group><name name-style="western"><surname>Boxshall</surname><given-names>GA</given-names></name><name name-style="western"><surname>Jaume</surname><given-names>D</given-names></name></person-group> (<year>2012</year>) <article-title>Three new species of copepods (<tp:taxon-name><tp:taxon-name-part taxon-name-part-type="subclass">Copepoda</tp:taxon-name-part></tp:taxon-name>: <tp:taxon-name><tp:taxon-name-part taxon-name-part-type="order">Calanoida</tp:taxon-name-part></tp:taxon-name> and <tp:taxon-name><tp:taxon-name-part taxon-name-part-type="order">Cyclopoida</tp:taxon-name-part></tp:taxon-name>) from anchialine habitats in Indonesia.</article-title><source>Zootaxa</source><volume>3150</volume>(<issue>1</issue>): <fpage>36</fpage>–<lpage>58</lpage>. <ext-link xlink:type="simple" ext-link-type="doi" xlink:href="10.11646/zootaxa.3150.1.2">http://dx.doi.org/10.11646/zootaxa.3150.1.2</ext-link></mixed-citation></ref><ref id="B19"><mixed-citation xmlns:xlink="http://www.w3.org/1999/xlink" xlink:type="simple"><person-group><name name-style="western"><surname>Moon</surname><given-names>SY</given-names></name><name name-style="western"><surname>Soh</surname><given-names>HY</given-names></name></person-group> (<year>2014</year>) <article-title>A new species of <italic><tp:taxon-name><tp:taxon-name-part taxon-name-part-type="genus">Boholina</tp:taxon-name-part></tp:taxon-name></italic> (<tp:taxon-name><tp:taxon-name-part taxon-name-part-type="subclass">Copepoda</tp:taxon-name-part></tp:taxon-name>, <tp:taxon-name><tp:taxon-name-part taxon-name-part-type="order">Calanoida</tp:taxon-name-part></tp:taxon-name>, <tp:taxon-name><tp:taxon-name-part taxon-name-part-type="family">Boholinidae</tp:taxon-name-part></tp:taxon-name>) from Ganghwa Island in western Korea.</article-title><source>Journal of the Marine Biological Association of the United Kingdom</source><volume>94</volume>(<issue>3</issue>): <fpage>537</fpage>–<lpage>545</lpage>. <ext-link xlink:type="simple" ext-link-type="doi" xlink:href="10.1017/S002531541300177X">https://doi.org/10.1017/S002531541300177X</ext-link></mixed-citation></ref><ref id="B2"><mixed-citation xmlns:xlink="http://www.w3.org/1999/xlink" xlink:type="simple"><person-group><name name-style="western"><surname>Boonyanusith</surname><given-names>C</given-names></name><name name-style="western"><surname>Wongkamhaeng</surname><given-names>K</given-names></name><name name-style="western"><surname>Athibai</surname><given-names>S</given-names></name></person-group> (<year>2020</year>) <article-title>A new species of <italic><tp:taxon-name><tp:taxon-name-part taxon-name-part-type="genus">Boholina</tp:taxon-name-part></tp:taxon-name></italic> (<tp:taxon-name><tp:taxon-name-part taxon-name-part-type="subphylum">Crustacea</tp:taxon-name-part></tp:taxon-name>, <tp:taxon-name><tp:taxon-name-part taxon-name-part-type="subclass">Copepoda</tp:taxon-name-part></tp:taxon-name>, <tp:taxon-name><tp:taxon-name-part taxon-name-part-type="order">Calanoida</tp:taxon-name-part></tp:taxon-name>) and a first record for stygobiotic calanoid fauna from a cave in Thailand.</article-title><source>ZooKeys</source><volume>904</volume>: <fpage>1</fpage>–<lpage>22</lpage>. <ext-link xlink:type="simple" ext-link-type="doi" xlink:href="10.3897/zookeys.904.37609">https://doi.org/10.3897/zookeys.904.37609</ext-link></mixed-citation></ref></ref-list></tp:taxon-treatment>
